# Supplementary material for: Diversity of Light Sensing Molecules and Their Expression During the Embryogenesis of the Cuttlefish (Sepia officinalis)
Source: Front Physiol. 2020 Sep 29;11:521989. doi: 10.3389/fphys.2020.521989 (PMC7553075; doi:10.3389/fphys.2020.521989)
Supplement: Supplementary file 2 [file Table_1.XLSX]

## Sheet: Arrestin
Name	Sequence ID	from	Organism	Group	Protein sequence	Nucleotid sequence	gene localization	Strand
hypotheticProt	XP_009023692.1	NCBI	Helobdella robusta	Annelida	yes
hypotheticProt	ELT93486.1	NCBI	Capitella teleta	Annelida	yes
Arrestin	ADY16711.1	NCBI	Argopecten irradians	Bivalvia	yes
Arrestin2	ADY16712.1	NCBI	Argopecten irradians	Bivalvia	yes
betaArrestin1like	XP_011433793.1	NCBI	Magallana gigas (ex Crassostrea)	Bivalvia	yes
betaArrestin1like	XP_021373727.1	NCBI	Mizuhopecten yessoensis	Bivalvia	yes
v-ArrCandidate	comp133665_c0_seq1	https://www.tau.ac.il/~elieis/squid/	Doryteuthis pealeii	Cephalopoda		transcriptome
BetaArrestinCandidate	comp129748_c0_seq1	https://www.tau.ac.il/~elieis/squid/	Doryteuthis pealeii	Cephalopoda		transcriptome
arrestin_ACB05678.1	ACB05678.1	NCBI	Euprymna scolopes	Cephalopoda	yes
v-Arr	A0A0H5ATB5	Uniprot	Idiosepius paradoxus	Cephalopoda	yes
betaArrestin	A0A0H5ANU0	Uniprot	Idiosepius paradoxus	Cephalopoda	yes
BetaArrestin	BAR90776.1	NCBI	Nautilus pompilius	Cephalopoda	yes
betaArrestin1like	XP_014783971.1	NCBI	Octopus bimaculoides	Cephalopoda	yes
betaArrestin1like	XP_014770289.1	NCBI	Octopus bimaculoides	Cephalopoda	yes
betaArrestin1like	XP_029637122.1	NCBI	Octopus vulgaris	Cephalopoda	yes
betaArrestin1like	XP_029636254.1	NCBI	Octopus vulgaris	Cephalopoda	yes
v-Arr	MN788460	NCBI	Sepia officinalis	Cephalopoda	yes
BetaArrestin	MN788456	NCBI	Sepia officinalis	Cephalopoda	yes
BetaArr1like	XP_013771701.1	NCBI	Limulus polyphemus	Chelicerata	yes
Arrestin	P51484	Uniprot	Limulus polyphemus	Chelicerata	yes
BetaArrestin	BAX03569.1	NCBI	Ambigolimax valentianus	Gastropoda	yes
BetaArrestin1like	XP_012945752.1	NCBI	Aplysia californica	Gastropoda	yes
betaArrestin1like	XP_013067753.1	NCBI	Biomphalaria glabrata	Gastropoda	yes
HypotheticalProt	XP_009056578.1	NCBI	Lottia gigantea	Gastropoda	yes
betaArrestin1like	XP_025080363.1	NCBI	Pomacea canaliculata	Gastropoda	yes
ArrB	P19107	Uniprot	Drosophila melanogaster	hexapoda	yes
ArrA	P15372	Uniprot	Drosophila melanogaster	hexapoda	yes
KurtzArrestin	Q9V393	Uniprot	Drosophila melanogaster	hexapoda	yes
Phosrestin2	XP_623442.2	NCBI	Apis mellifera	hexapoda	yes
betaArrestin1isoX1	XP_006561894.1	NCBI	Apis mellifera	hexapoda	yes
Arrestin	AMB26727.1	NCBI	Leptochiton asellus	Polyplacophora	yes
betaArrestin2	NP_999846.1	NCBI	Danio rerio	Vertebrata	yes
betaArrestin	NP_001153294.1	NCBI	Danio rerio	Vertebrata	yes
ArrestinC	NP_957086.1	NCBI	Danio rerio	Vertebrata	yes
arrestinS	NP_956853.1	NCBI	Danio rerio	Vertebrata	yes
betaArrestin2	P32121	NCBI	Homo sapiens	Vertebrata	yes
betaArrestin1isoB	NP_064647.1	NCBI	Homo sapiens	Vertebrata	yes
ArrestinC	P36575	NCBI	Homo sapiens	Vertebrata	yes
ArrestinS	P10523	NCBI	Homo sapiens	Vertebrata	yes
betaArrestin2	NP_001093721.1	NCBI	Xenopus tropicalis	Vertebrata	yes

## Sheet: CRY
Name	Sequence ID	from	Organism	Group	Protein sequence	Nucleotid sequence	gene localization	Strand
Photolyase/CryAlpha	CapteT178510	Uniprot	Capitella teleta	Annelida	yes
Photolyase/CryAlpha	CapteT226189	Uniprot	Capitella teleta	Annelida	yes
Cry1like	XP_022291740.1	NCBI	Crassostrea virginica	Bivalvia	yes
Cry1	ANJ02841.1	NCBI	Magallana gigas (ex: Crassostrea)	Bivalvia	yes
Crylike	ACV53158.1	NCBI	Magallana gigas (ex: Crassostrea)	Bivalvia	yes
Cry1like	XP_011455127.1	NCBI	Magallana gigas (ex: Crassostrea)	Bivalvia	yes
Cry2	AQM57602.1	NCBI	Magallana gigas (ex: Crassostrea)	Bivalvia	yes
Cry1like	XP_021380007.1	NCBI	Mizuhopecten yessoensis	Bivalvia	yes
PutativeCRY6	VCCN01002226.1	PRJNA 541812	Architeuthis dux	Cephalopoda		genome	353702-352116	strand -
putativeCRY123	comp136709_c1_seq2	https://www.tau.ac.il/~elieis/squid/	Doryteuthis pealeii	Cephalopoda		transcriptome
putativeCRY6	comp135755_c0_seq1	https://www.tau.ac.il/~elieis/squid/	Doryteuthis pealeii	Cephalopoda		transcriptome
Cry1	AGJ94014.1	NCBI	Euprymna scolopes	Cephalopoda	yes
Cry2	AGJ94015.1	NCBI	Euprymna scolopes	Cephalopoda	yes
Cry1likePREDICTED	XM_014912568.1	NCBI	Octopus bimaculoides	Cephalopoda	yes
Cry1like	XP_014774572.1	NCBI	Octopus bimaculoides	Cephalopoda	yes
PutativeCRY6	VCDQ01000004.1	PRJNA534469	Octopus sinensis	Cephalopoda		genome	23826119-23824518	strand-
Cry1like	XP_029634730.1	NCBI	Octopus vulgaris	Cephalopoda	yes
Cry1likePREDICTED	XR_003882494.1	NCBI	Octopus vulgaris	Cephalopoda	yes
CRY6	MN788454	NCBI	Sepia officinalis	Cephalopoda	yes
CRY123	MN788455	NCBI	Sepia officinalis	Cephalopoda	yes
Cry-M	EFX82092	NCBI	Daphnia pulex	Crustacea	yes
CRY-D	EFX77441	NCBI	Daphnia pulex	Crustacea	yes
Cry6/4_DNAphotolyase1	EFX85418	NCBI	Daphnia pulex	Crustacea	yes
Cry1like	XP_005089742.1	NCBI	Aplysia californica	Gastropoda	yes
Cry1like	XP_012941094.1	NCBI	Aplysia californica	Gastropoda	yes
CryDASHlike	XP_005098341.1	NCBI	Aplysia californica	Gastropoda	yes
Cry1like	XP_013075939.1	NCBI	Biomphalaria glabrata	Gastropoda	yes
photoreceptiveCry	AWY10935.1	NCBI	Hermissanda crassicornis	Gastropoda	yes
CryDASH	AWY11212.1	NCBI	Hermissanda crassicornis	Gastropoda	yes
6-4photolyase	AWY11209.1	NCBI	Hermissanda crassicornis	Gastropoda	yes
Hypothetic	XP_009051269.1	NCBI	Lottia gigantea	Gastropoda	yes
photoreceptiveCry	AWY11207.1	NCBI	Melibe leonina	Gastropoda	yes
NONphotoreceptiveCry	AWY10933.1	NCBI	Melibe leonina	Gastropoda	yes
CryDASH	AWY11213.1	NCBI	Melibe leonina	Gastropoda	yes
6-4photolyase	AWY11210.1	NCBI	Melibe leonina	Gastropoda	yes
Cry1like	QDK59985.1	NCBI	Onchidium reevesii	Gastropoda	yes
Cry1like	XP_025095473.1	NCBI	Pomacea canaliculata	Gastropoda	yes
Cry1like	XP_025096987.1	NCBI	Pomacea canaliculata	Gastropoda	yes
CryDash	XP_025105331.1	NCBI	Pomacea canaliculata	Gastropoda	yes
photoreceptiveCry	AWY11208.1	NCBI	Tritonia diomedea	Gastropoda	yes
NONphotoreceptiveCry	AWY10934.1	NCBI	Tritonia diomedea	Gastropoda	yes
6-4_photolyase	AWY11211.1	NCBI	Tritonia diomedea	Gastropoda	yes
CryDASH	AWY11214.1	NCBI	Tritonia diomedea	Gastropoda	yes
Cry2	ABB29887.1	NCBI	Anopheles gambiae	Hexapoda	yes
Cry1	ABB29886.1	NCBI	Anopheles gambiae	Hexapoda	yes
Cry1a	NP_001070765.2	NCBI	Danio rerio	Vertebrata	yes
Cry2	NP_571861.2	NCBI	Danio rerio	Vertebrata	yes
CRY1isoformX1	XP_005166949.1	NCBI	Danio rerio	Vertebrata	yes
Cry4	XP_005168334.1	NCBI	Danio rerio	Vertebrata	yes
Cry5	XP_005155462.1	NCBI	Danio rerio	Vertebrata	yes

## Sheet: Opsin
Name	Sequence ID	from	Organism	Group	Protein sequence	Nucleotid sequence	gene localization	Strand
ropsin2	KC810972.1	NCBI	Platynereis dumerilii	Annelida	yes
RhabdomericOpsin3	R4RY94	Uniprot	Platynereis dumerilii	Annelida	yes
RhabdomericOpsin	Q8T359	Uniprot	Platynereis dumerilii	Annelida	yes
RhabdomericOpsin2	A0A0K0YBF1	Uniprot	Platynereis dumerilii	Annelida	yes
RhabdomericOpsin5	A0A0K0YBF4	Uniprot	Platynereis dumerilii	Annelida	yes
RhabdomericOpsin4	R4S0M6	Uniprot	Platynereis dumerilii	Annelida	yes
Peropsin	W5XRX9	Uniprot	Platynereis dumerilii	Annelida	yes
copsin	Q5SBP8	uniprot	Platynereis dumerilii	Annelida	yes
neuropsin	AIT11645.1	NCBI	Platynereis dumerilii	Annelida	yes
Go-coupledOpsin1	AKS48306.1	NCBI	Platynereis dumerilii	Annelida	yes
Go-coupledOpsin2	AKS48307.1	NCBI	Platynereis dumerilii	Annelida	yes
opsinGq1	ALO02514.1	NCBI	Argopecten irradians	Bivalvia	yes
opsinGq3	ALO02516.1	NCBI	Argopecten irradians	Bivalvia	yes
opsinGq2	ALO02515.1	NCBI	Argopecten irradians	Bivalvia	yes
opsinGq4	ALO02517.1	NCBI	Argopecten irradians	Bivalvia	yes
retinochrome	APB88020.1	NCBI	Argopecten irradians	Bivalvia	yes
xenopsin	A0A1J0CN88	uniprot	Argopecten irradians	Bivalvia	yes
xenopsin	A0A1J0CN90	uniprot	Argopecten irradians	Bivalvia	yes
xenopsin	A0A1J0CN89	uniprot	Argopecten irradians	Bivalvia	yes
xenopsin	A0A1J0CN98	uniprot	Argopecten irradians	Bivalvia	yes
Neuropsin-like	A0A1J0CN87	uniprot	Argopecten irradians	Bivalvia	yes
rhodopsinGQ-coupled	XP_011447068.1	NCBI	Magallana gigas (ex: Crassostrea)	Bivalvia	yes
Rhodopsin	K1QMS3	Uniprot	Magallana gigas (ex: Crassostrea)	Bivalvia	yes
VisualPigment-likePeropsin	XP_011438181.1	NCBI	Magallana gigas (ex: Crassostrea)	Bivalvia	yes
melanopsinBlike	XP_011421213.1	NCBI	Magallana gigas (ex: Crassostrea)	Bivalvia	yes
melanopsin	XP_011412506.1	NCBI	Magallana gigas (ex: Crassostrea)	Bivalvia	yes
parapinopsin	XP_011412507.1	NCBI	Magallana gigas (ex: Crassostrea)	Bivalvia	yes
Opsin-5	K1QW48	uniprot	Magallana gigas (ex: Crassostrea)	Bivalvia	yes
RhodopsinGQ-coupled	OWF40989.1	NCBI	Mizuhopecten yessoensis	Bivalvia	yes
rhodopsinGQ-coupled-like	XP_021373217.1	NCBI	Mizuhopecten yessoensis	Bivalvia	yes
rhodopsinGQ-coupled	XP_021357501.1	NCBI	Mizuhopecten yessoensis	Bivalvia	yes
rhodopsinGQ-coupled	OWF48482.1	NCBI	Mizuhopecten yessoensis	Bivalvia	yes
Rhodopsin	O15973.1	NCBI	Mizuhopecten yessoensis	Bivalvia	yes
D1likeDopaReceptor	XP_021361185.1	NCBI	Mizuhopecten yessoensis	Bivalvia	yes
VisualPigment-likePeropsin	XP_021349313.1	NCBI	Mizuhopecten yessoensis	Bivalvia	yes
VisualPigment-likePeropsin	OWF48091.1	NCBI	Mizuhopecten yessoensis	Bivalvia	yes
VisualPigment-likePeropsin	XP_021355900.1	NCBI	Mizuhopecten yessoensis	Bivalvia	yes
VisualPigmentlikePeropsin	A0A210QHL3	uniprot	Mizuhopecten yessoensis	Bivalvia	yes
RhodopsinG0-coupled	O15974	uniprot	Mizuhopecten yessoensis	Bivalvia	yes
MLTReceptor	XP_021348996.1	NCBI	Mizuhopecten yessoensis	Bivalvia	yes
rhodopsinGQ-coupled_like	XP_013407359.1	NCBI	Lingua anatina	Brachiopoda	yes
VisualPigment-likePeropsin	A0A1S3JA52	Uniprot	Lingua anatina	Brachiopoda	yes
visual_pigment-like_receptor_peropsin	XP_013400870.1	NCBI	Lingua anatina	Brachiopoda	yes
rhodopsinGQ-coupled	XP_013382905.1	NCBI	Lingua anatina	Brachiopoda	yes
melanopsin-like	XP_013397676.1	NCBI	Lingua anatina	Brachiopoda	yes
Xeno1Candidate	VCCN01002970.1	PRJNA 541812	Architeuthis dux	Cephalopoda		genome	441130-441855	strand +
Xeno2Candidat	VCCN01002970.1	PRJNA 541812	Architeuthis dux	Cephalopoda		genome	144333-144926	strand+
ropsin1	comp42272_c1_seq1	https://www.tau.ac.il/~elieis/squid/	Doryteuthis pealeii	Cephalopoda		transcriptome
Reti1Candidate	comp110548_c0_seq1	https://www.tau.ac.il/~elieis/squid/	Doryteuthis pealeii	Cephalopoda		transcriptome
Xenopsine1Candidate	comp31393_c0_seq1	https://www.tau.ac.il/~elieis/squid/	Doryteuthis pealeii	Cephalopoda		transcriptome
Xenops2Candidate	comp37005_c0_seq1	https://www.tau.ac.il/~elieis/squid/	Doryteuthis pealeii	Cephalopoda		transcriptome
ropsin1	P09241	NCBI	Enteroctopus dofleini	Cephalopoda	yes
EyeOpsin	EU344773.1	NCBI	Euprymna scolopes	Cephalopoda	yes
ropsin2Candidate	SRIE01056463.1	PRJNA 470951	Euprymna scolopes	Cephalopoda		genome	1186630-1933967	strand+
reti2Candidate	SRIE01025459.1	PRJNA470951	Euprymna scolopes	Cephalopoda		genome	250693-293984	strand+
Reti1Candidate	SRIE01025459.1	PRJNA470951	Euprymna scolopes	Cephalopoda		genome	344615-382770	strand+
XenopsinCandidate	SRIE01029988.1	PRJNA470951	Euprymna scolopes	Cephalopoda		genome	3307709-3724310	strand+
ropsin2	A0A0H5ARC1	Uniprot	Idiosepius paradoxus	Cephalopoda	yes
ropsin2	A0A0H5ANT7	Uniprot	Idiosepius paradoxus	Cephalopoda	yes
reti2	A0A0H5B8L2	Uniprot	Idiosepius paradoxus	Cephalopoda	yes
reti1	A0A0H5ANL2	Uniprot	Idiosepius paradoxus	Cephalopoda	yes
xenopsin	A0A0H5ATB0	Uniprot	Idiosepius paradoxus	Cephalopoda	yes
ropsin	A0A0H5B8K8	Uniprot	Nautilus pompilius	Cephalopoda	yes
reti	A0A0H5ANK7	Uniprot	Nautilus pompilius	Cephalopoda	yes
ropsin1	A0A0L8G9D3	Uniprot	Octopus bimaculoides	Cephalopoda	yes
reti	XM_014915229.1	NCBI	Octopus bimaculoides	Cephalopoda	yes
ropsin2	XM_014916694.1	NCBI	Octopus bmaculoides	Cephalopoda	yes
XenoCandidate	VCDQ01010921.1	PRJNA534469	Octopus sinensis	Cephalopoda		genome		strand+
ropsin1	A0A0R6YPZ7	NCBI	Octopus vulgaris	Cephalopoda	yes
ropsin2	XM_029783631.1	NCBI	Octopus vulgaris	Cephalopoda	yes
Dopamine1like	XP_029649638.1	NCBI	Octopus vulgaris	Cephalopoda	yes
reti	XM_029782381.1	NCBI	Octopus vulgaris	Cephalopoda	yes
melanopsinlike	XM_029798286.1	NCBI	Octopus vulgaris	Cephalopoda	yes
r-opsin1	MN788446	NCBI	Sepia officinalis	Cephalopoda	yes
r-opsin2	comp254721_c1_seq2	https://www.tau.ac.il/~elieis/squid/	Sepia officinalis	Cephalopoda		transcriptome
reti2	MN788449	NCBI	Sepia officinalis	Cephalopoda	yes
Reti1	MN788448	NCBI	Sepia officinalis	Cephalopoda	yes
PutativeXeno2	comp250920_c0_seq2	https://www.tau.ac.il/~elieis/squid/	Sepia officinalis	Cephalopoda		transcriptome
Xeno1	MN788450	NCBI	Sepia officinalis	Cephalopoda	yes
GPCR	W4Z400	Uniprot	Strongylocentrotus purpuratus	Echinodermata	yes
rhodopsin	BBA21101.1	NCBI	Ambigolimax valentianus	Gastropoda	yes
xenopsin	BBH84660.1	NCBI	Ambigolimax valentianus	Gastropoda	yes
opsin5A	BBH84661.1	NCBI	Ambigolimax valentianus	Gastropoda	yes
opsin5B	BBH84662.1	NCBI	Ambigolimax valentianus	Gastropoda	yes
retinochrome	BBH84663.1	NCBI	Ambigolimax valentianus	Gastropoda	yes
rhodopsinGQ-coupled-like	XP_012943629.1	NCBI	Aplysia californica	Gastropoda	yes
retinochromelike	XP_005094221.2	NCBI	Aplysia californica	Gastropoda	yes
D1likedopaReceptor	Q29XY7	uniprot	Aplysia californica	Gastropoda	yes
DopaReceptorD1like	Q29XY7	Uniprot	Aplysia californica	Gastropoda	yes
rhodopsin-like	XP_013084162.1	NCBI	Biomphalaria glabrata	Gastropoda	yes
retinochromelike	XP_013096913.1	NCBI	Biomphalaria glabrata	Gastropoda	yes
parapinopsinlike	XP_013088307.1	NCBI	Biomphalaria glabrata	Gastropoda	yes
hypothetical	XP_009065095.1	NCBI	Lottia gigantea	Gastropoda	yes
hypothetical	XP_009062294.1	NCBI	Lottia gigantea	Gastropoda	yes
hypotheticalProt	XP_009060307.1	NCBI	Lottia gigantea	Gastropoda	yes
GPCR	V3ZWI5	uniprot	Lottia gigantea	Gastropoda	yes
rhodopsinGQ-coupled-like	XP_025104434.1	NCBI	Pomacea canaliculata	Gastropoda	yes
rhodopsinGQ-coupled-like	XP_025112895.1	NCBI	Pomacea canaliculata	Gastropoda	yes
rhodopsinGQ-coupled-like	XP_025099879.1	NCBI	Pomacea canaliculata	Gastropoda	yes
dopamine1like	XP_025095706.1	NCBI	Pomacea canaliculata	Gastropoda	yes
VisualPigment-likePeropsin	XP_025113272.1	NCBI	Pomacea canaliculata	Gastropoda	yes
OpsinBlue-sensitive	P90680	Uniprot	Apis melifera	Hexapoda	yes
OpsinUltraviolet-sensitive	O61303	Uniprot	Apis melifera	Hexapoda	yes
RhodopsinLong-wavelenth	Q17053	Uniprot	Apis melifera	Hexapoda	yes
pteropsin	Q2YD70	uniprot	Apis melifera	Hexapoda	yes
D1dopaReceptor	O44198	uniprot	Apis melifera	Hexapoda	yes
DopaReceptorD1	O44198	Uniprot	Apis melifera	Hexapoda	yes
opsinPartial	APF30601.1	NCBI	Acanthopleura granulata	Polyplacophora	yes
opsin	APF30602.1	NCBI	chiton virgulatus	polyplacophora	yes
r-opsin	AMB26726.1	NCBI	Leptochiton asellus	Polyplacophora	yes
xenopsin	A0A288XNQ3	Uniprot	Leptochiton asellus	Polyplacophora	yes
rhabdomericopsin	A0A0A7DNA7	Uniprot	Brachionus koreanus	Rotifera	yes
RetinalGPCR	Q567Y2	Uniprot	Danio rerio	Vertebrata	yes
RetinalPigmentEpitheliumGPCR	Q6DH22	Uniprot	Danio rerio	Vertebrata	yes
RPRperopsin	Q66I55	Uniprot	Danio rerio	Vertebrata	yes
novopsin8	F1QCL1	Uniprot	Danio rerio	Vertebrata	yes
novopsin7	F1R0P5	Uniprot	Danio rerio	Vertebrata	yes
novopsin9	F1R302	Uniprot	Danio rerio	Vertebrata	yes
teleostNeuropsin	Q5RIV6	Uniprot	Danio rerio	Vertebrata	yes
novopsin10	A0A0R4IEG0	Uniprot	Danio rerio	Vertebrata	yes
novopsin1	A0PJR8	Uniprot	Danio rerio	Vertebrata	yes
MammalianlikeMelanopsin3	E7FEB1	Uniprot	Danio rerio	Vertebrata	yes
MelanopsinOpn4	F1QZ18	Uniprot	Danio rerio	Vertebrata	yes
Opsin1ShortWaveSensitive	Q9W6A9	Uniprot	Danio rerio	Vertebrata	yes
Rhodopsin	Q801U8	Uniprot	Danio rerio	Vertebrata	yes
parapinopsin	A0A0N9NUD7	Uniprot	Danio rerio	Vertebrata	yes
MammalianlikeMelanopsin2	G8Z410	uniprot	Danio rerio	Vertebrata	yes
MLTReceptor	B2Y4M8	uniprot	Dicentrarchus labrax	Vertebrata	yes
DopaReceptorDRD5	P21918	Uniprot	Homo sapiens	Vertebrata	yes
dopaReceptorDRD1	P21728	Uniprot	Homo sapiens	Vertebrata	yes
MLTReceptor	O88495	uniprot	Mus musculus	Vertebrata	yes
Mammalian-likeMelanopsin	Q0QFY9	uniprot	Xenopus laevis	vertebrata	yes
RetinalGPCR	Q28EK0	Uniprot	Xenopus tropicalis	vertebrata	yes
VisualPigmentlikePeropsin	XP_002934288.1	NCBI	Xenopus tropicalis	vertebrata	yes
Opsin5	F6UZB2	Uniprot	Xenopus tropicalis	vertebrata	yes
parapinopsin	Q75R39	uniprot	Xenopus tropicalis	vertebrata	yes
MultipleTissueOpsin	F7EFF0	uniprot	Xenopus tropicalis	vertebrata	yes
parietopsin	Q1L0I6	uniprot	Xenopus tropicalis	vertebrata	yes
GPCR	F6T3T2	uniprot	Xenopus tropicalis	vertebrata	yes
